# Supplementary material for: Skim Milk as a Multifunctional Cryoprotectant for Fish Probiotic Enterococcus spp.: Impact on Viability During Lyophilization and Long-Term Storage
Source: Microorganisms. 2025 Oct 30;13(11):2486. doi: 10.3390/microorganisms13112486 (PMC12654816; doi:10.3390/microorganisms13112486)
Supplement: Supplementary file 1 [file microorganisms-13-02486-s001.zip]

Archive with 5 entries (5 files):
- microorganisms-3922020-Supplementary Figure S1.pdf
- microorganisms-3922020-Supplementary Figure S2.pdf
- microorganisms-3922020-Supplementary Tables S1 and S2.pdf
- microorganisms-3922020-Supplementary Tables S3 and S4.pdf
- microorganisms-3922020-Supplementary Tables S5 and S6.pdf
